# Supplementary material for: The great diversity: monomeric and oligomeric hirudins, hirudin-like factors and decorsins in the Asian medicinal leeches Hirudo nipponia and Hirudo tianjinensis
Source: Parasitol Res. 2026 Feb 7;125(1):18. doi: 10.1007/s00436-026-08634-0 (PMC12882960; doi:10.1007/s00436-026-08634-0)
Supplement: Supplementary file 1 — Supplementary Material 1 (ZIP 660 KB) [file 436_2026_8634_MOESM1_ESM.zip]

Archive with 13 entries (13 files):
- Figure_S1.jpg
- S10_ MSA of ITS sequences.rtf
- S1_putative hirudin genes on chromosome 2 of Hirudo nipponia.docx
- S2_putative hirudin genes on chromosome 2 of Hirudo tianjinensis.docx
- S3_putative hirudin genes on chromosome 5 of Hirudo nipponia.docx
- S4_putative hirudin genes on chromosome 6 of Hirudo tianjinensis.docx
- S5_putative ornatin genes on chromosome 5 of Hirudo nipponia.docx
- S6_putative ornatin genes on chromosome 6 of Hirudo tianjinensis.docx
- S7_sources of coi sequences.docx
- S8_ sources of ITS sequences.docx
- S9_MSA of coi sequences.rtf
- Table S1.docx
- Table S2.docx
